# Supplementary material for: Aebp1 loss in osteoprogenitors leads to skeletal defects resembling Ehlers-Danlos Syndrome by diminishing Wnt/β-catenin signaling
Source: JCI Insight. 2025 Nov 13;11(2):e191606. doi: 10.1172/jci.insight.191606 (PMC12892912; doi:10.1172/jci.insight.191606)
Supplement: Supporting data values [file jciinsight-11-191606-s144.xlsx]

## Sheet: Fig.1
C
	0D				3D				7D				14D
Aebp1	1.207	0.646	0.994	1.291	2.156	1.446	1.788	2.204	3.062	1.275	2.369	2.532	2.942	1.949	2.639	2.673
Sp7	1.059	0.593	0.921	1.731	3.997	2.053	3.692	4.121	6.666	3.97	8.141	9.949	4.652	4.701	4.254	3.834
Bglap	0.531	1.15	1.171	1.399	6.303	8.586	13.661	7.948	36.011	25.358	66.786	50.344	374.031	264.12	505.105	297.731
E
	0D			3D			7D
Aebp1	0.8	1.26	1.02	1.41	2.41	1.2	3.37	2.1	3.84
Sp7	0.8	1.26	0.97	2.43	21.52	8.4	20.79	69.25	45.56
Col1a1	0.8	1.26	1.5	4.8	7.21	4.9	12.23	8.06	11
Bglap	0.65	1.54	1.33	2.3	3.62	1.89	2.66	3.58	4.41

## Sheet: Fig.2
B
	Aebp1f/f				OsxCre; Aebp1f/+				Aebp1OsxCre
P18	7.6	10	10.4	9.6	7.5	7.3	7.2	8.6	5.6	5.8	6.9	6.4
P21	9.2	12.4	12.6	12.4	9.6	9.3	9.5	11	5.2	6.1	7.1	6.9
P25	11.6	16.6	17.5	16.1	15.4	15.1	14.7	16.3	5.4	6.8	7.6	8
P32	18.5	20	21.6	19.7	18.4	17.1	16.8	17.4	7.3	9.5	12.4	13.1
P35	20	20.7	23.4	21.4	18.8	18	16.6	18.5	8.2	13.1	14.8	14.6
P39	21.7	20.5	23.6	22.6	18.2	18.5	17.9	19.9	10	16	16	16
P42	22.9	20.6	24.2	22.6	20	18.7	18.2	22.9	11	16.2	17	17.1
E-I
	Aebp1f/f													OsxCre; Aebp1f/+						Aebp1OsxCre
BV/TV	16.5757	15.4041	12.7677	14.0594	14.6483	11.0457	17.8548	24.2274	13.7407	15.7858	12.6852	15.8199	18.329	18.7682	7.29875	12.3221	22.7719	14.5036	13.5337	7.19319	8.38565	4.47199	7.73022	8.87243	7.81327	8.13557	8.20111	4.82315	7.27574	7.99231	4.89724
Tb.N	2.62785	2.36068	2.19006	2.57851	2.4158	1.80754	2.75578	3.18101	2.58847	2.42548	1.99203	2.43918	2.87501	2.91749	1.38528	1.96631	3.39235	2.4308	2.27698	1.43538	1.59769	0.94445	1.70091	1.82794	1.54106	1.42768	1.54812	0.89293	1.33402	1.61375	1.17832
Tb.Th	0.06308	0.06525	0.0583	0.05453	0.06064	0.06111	0.06479	0.07616	0.05308	0.06508	0.06368	0.06486	0.06375	0.06433	0.05269	0.06267	0.06713	0.05967	0.05944	0.05011	0.05249	0.04735	0.04545	0.04854	0.0507	0.05698	0.05297	0.05402	0.05454	0.04953	0.04156
Tb.Sp	0.20718	0.21456	0.23236	0.20898	0.21682	0.27784	0.2138	0.17659	0.19217	0.24054	0.28047	0.25611	0.19618	0.18857	0.26461	0.24061	0.17267	0.19758	0.2123	0.2674	0.27005	0.30253	0.23844	0.22372	0.26224	0.26887	0.26295	0.40415	0.2904	0.23843	0.24994
BMD	42.4618	39.4667	32.7582	36.0783	37.598	28.3592	45.7254	61.9577	35.2887	40.5214	32.5846	40.5355	46.9696	48.0721	18.7779	31.605	58.258	37.2058	34.8224	18.5222	21.5505	11.547	19.9798	22.9028	20.1093	20.9063	21.0852	12.4642	18.7984	20.6334	12.7222

## Sheet: Fig.4
B-C
	Aebp1f/f						Aebp1OsxCre
N.Ob/B.Pm		14.9007	17.4875	18.5735	10.2147	13.3978	14.6802	8.43486	8.07636	7.80891	8.39522	3.02973	4.313
Cortical Bone thickness		0.169	0.176	0.1895	0.19	0.213	0.1635	0.142	0.1315	0.117	0.136	0.1365	0.136
K-L
	Aebp1f/f						Aebp1OsxCre
BFR/BS	3032.27	1864.22	3577.28	6550.67	4324.09	4100.87	2176	1269.76	2166.59	3380.36	1976.73	3437.44
MAR	18.3826	11.9912	22.241	44.874	26.6144	27.5581	12.6782	7.308	14.0197	22.1702	12.8233	20.1919

## Sheet: Fig.5
A-B
	Aebp1f/f				Aebp1OsxCre
CTX-1	6.0494	5.6518	5.0017	5.74745	6.4926	6.96885	7.01115	6.22885	6.74405
TRAP	75.8795	75.678	75.8795	79.9292	88.3469	115.539	96.0703	93.5526	103.481
D
	Aebp1f/f					Aebp1OsxCre
N.Oc/BS	0.005616	0.006691	0.006539	0.005366	0.005433	0.022962	0.013729	0.010505	0.013758	0.010119
Oc.S/BS	0.129797	0.121266	0.130858	0.107981	0.113013	0.331891	0.2553	0.198865	0.243852	0.180496
E
	Aebp1f/f				Aebp1OsxCre
Ctsk	1.10211	1.03612	0.910308	0.961998	1.99573	1.81038	1.44657	1.80247
Nfatc1	1.18178	1.12732	0.806383	0.93084	2.29935	2.04099	1.62637	2.10664
Nfkb1	1.02883	0.847399	1.24387	0.922126	1.52405	1.33125	1.35507	1.94363
OPG	1.06506	1.05508	0.934885	0.951886	1.10765	0.667236	1.04113	1.13398
RANK	0.873392	1.01731	1.07758	1.04445	0.895757	0.716542	0.725502	1.10454
RankL	0.833178	0.769627	1.23867	1.259	2.47392	2.09997	2.3885	2.17387
TRAP	1.17576	0.969729	0.782117	1.12139	2.84861	2.30009	1.84512	3.97252

## Sheet: Fig.6
M
	Aebp1f/f				Aebp1OsxCre
Axin2	1.19119	0.641299	0.996859	1.31318	0.34555	0.344673	0.310567	0.214951
LRP5	0.949472	0.863681	0.956948	1.27431	0.446203	0.406988	0.462002	0.385529
LRP6	1.10197	0.876607	0.796621	1.29949	0.379597	0.427763	0.336513	0.256356
Ccnd1	0.842018	1.1025	1.11953	0.962194	0.510186	0.504008	0.406236	0.314874
O
	Aebp1f/f			Aebp1OsxCre
β-catenin	1.07522	1.04663	0.878149	1.29104	1.98517	2.64384

## Sheet: Fig.7
C
	Aebp1f/f					Aebp1OsxCre					Aebp1f/f+BIO					Aebp1OsxCre+BIO
BV/TV	14.0122	13.4045	10.5746	11.5703	11.5727	5.76568	6.28576	4.81083	6.22994	5.64798	14.2594	14.3618	14.5692	10.0231	13.9852	12.2405	15.5216	9.90527	10.9895	7.60514
Tb.Th	0.0521	0.05167	0.05151	0.05124	0.05124	0.04272	0.04509	0.04493	0.04116	0.04384	0.05421	0.05401	0.05153	0.04774	0.04571	0.04886	0.05187	0.05026	0.05018	0.05179
Tb.Sp	0.20194	0.19647	0.20104	0.18676	0.18676	0.22547	0.24266	0.25883	0.24189	0.27045	0.20088	0.18841	0.18816	0.21155	0.17252	0.19282	0.175	0.20676	0.19453	0.26314
Tb.N	2.68941	2.59406	2.05313	2.2582	2.2582	1.34976	1.3939	1.07063	1.51347	1.28827	2.63033	2.65934	2.82752	2.09964	3.05964	2.5051	2.99214	1.97092	2.19012	1.46854
BMD	35.9754	34.4268	27.1892	29.7382	29.7979	14.8771	16.2149	12.4357	16.101	14.5835	36.5928	36.8909	37.4382	25.7905	35.9593	31.4588	39.8646	25.4824	28.2684	19.5751
F
	Aebp1f/f					Aebp1OsxCre					Aebp1f/f+BIO			Aebp1OsxCre+BIO
hypertrophic zone thickness	193.525	197.645	189.99	169.593	182.693	335.584	303.33	284.584	264.632	309.177	135.804	140.788	164.9	158.834	154.498	178.965

## Sheet: Supplementary figure. 1
A
	Aebp1f/f			Aebp1OsxCre
Aebp1	1.062	0.998	0.944	0.284	0.257	0.178

## Sheet: Supplementary figure. 2
A
	siNC			siAebp1-1			siAebp1-2			siAebp1-3
Aebp1	0.970617	1.22757	0.839279	0.335752	0.340308	0.323449	0.248668	0.304188	0.279997	0.320828	0.35204	0.341791

## Sheet: Supplementary figure. 3
B
	numbers		length
	Aebp1f/f	Aebp1OsxCre	Aebp1f/f	Aebp1OsxCre
	17	16	11.973	6.928
	16	7	12.639	8.669
	18	6	15.147	5.795
	21	6	15.426	5.841
	17	8	14.781	8.526
	14	10	15.346	5.984
	18	8	12.749	8.118
	15	8	13.12	6.595
	16	8	16.089	11.854
	17	8	15.22	5.526
	19	9	13.037	8.136
	17	9	22.387	4.878
	19	13	14.456	8.582
	22	10	17.064	5.674
	19	11	11.378	4.684
	20	10	26.585	7.092
	18	8	16.783	4.979
	19	13	15.239	7.507
	15	9	14.243	10.314
	14	12	9.098	5.996
	18	11	13.245	2.563
	17	7	11.011	8.49
	18	8	11.076	12.186
	16	10	13.583	7.461
			12.383	2.396
			12.186	11.336
			13.927	3.11
			12.723	5.084
			18.305	10.273
			12.616	4.386
			11.765	3.386

## Sheet: Supplementary figure. 6
	Aebp1f/f				Aebp1OsxCre
BST2	1.24429	1.11757	0.750241	0.958518	7.7988	8.10492	4.99721	6.96207
IRF7	1.5475	0.951847	0.698599	0.971797	38.5516	41.3656	23.8805	29.2197
IRF9	1.21094	1.26272	0.654813	0.99874	2.68645	2.81142	1.83037	2.37397
Itif1	1.45292	0.958101	0.53378	1.34581	17.7608	17.0543	9.06529	14.3016
Itif2	1.32272	1.23039	0.639903	0.960229	19.4263	22.5069	7.00419	12.7471
ISG15	1.61018	0.912356	0.702397	0.969121	24.3018	22.6224	16.3938	21.8281
Mx2	1.07376	1.71661	0.802575	0.67598	6.76328	8.51188	3.93235	5.4049

[truncated: 2 more sheets: Supplementary figure. 8, Supplementary figure. 9]
